# Supplementary material for: Metastable Differentially Methylated Regions within Arabidopsis Inbred Populations Are Associated with Modified Expression of Non-Coding Transcripts
Source: PLoS One. 2012 Sep 20;7(9):e45242. doi: 10.1371/journal.pone.0045242 (PMC3447930; doi:10.1371/journal.pone.0045242)
Supplement: Table S1 — (XLSX) [file pone.0045242.s008.xlsx]

## Sheet: annotated_tags_for_mapping
logLike	tag sequence	chr	start	end	strand	gene	ncRNA	transposon	TE Alias	ago5 Rep2	ago5 Rep1	Col Rep2	Col Rep1
0.984664	AGGGACTAATAGCTTGG	>Chr1	10775981	10775997	+					232	363	2	1
0.984664	AGGGACTAATAGCTTGG	>Chr1	19963346	19963362	-	AT1G53480 AT1G53490				232	363	2	1
0.984664	AGGGACTAATAGCTTGG	>Chr5	726196	726212	+					232	363	2	1
0.981147	AGGGACTAATAGCTTGGA	>Chr1	10775981	10775998	+					62	92	0	0
0.981147	AGGGACTAATAGCTTGGA	>Chr1	19963345	19963362	-	AT1G53480 AT1G53490				62	92	0	0
0.981147	AGGGACTAATAGCTTGGA	>Chr5	726196	726213	+					62	92	0	0
0.941172	CAAAAGATTTATTTGCA	>Chr2	18387369	18387385	-	AT2G44540				0	0	29	29
0.941172	CAAAAGATTTATTTGCA	>Chr2	18390404	18390420	-	AT2G44550				0	0	29	29
0.931953	ACGATACAACAACAATGC	>Chr1	1301180	1301197	-	AT1G04660				0	0	25	26
0.928619	TTGTACTTCCAGAAGAAT	>Chr1	18066454	18066471	-	AT1G48850				0	0	22	27
0.926602	ATGGCATTGTATTGCCG	>Chr1	6425578	6425594	+	AT1G18660				0	0	22	25
0.924355	TATGACCCGGAGGGGTA	>Chr1	21379749	21379765	+	AT1G57720				0	0	22	24
0.916755	ATACGACGAATCACCGA	>Chr5	19241782	19241798	+	AT5G47435				0	0	21	22
0.916755	CTAGGACTTGCTGAGAA	>Chr5	24676572	24676588	+	AT5G61380				0	0	21	22
0.915617	GGACTACTTCTACGAGG	>Chr4	7676433	7676449	-	AT4G13230				0	0	20	22
0.915068	AGTTTGTTCGATACGGGT	>Chr2	8119687	8119704	+	AT2G18730				0	0	19	24
0.912089	TACAGACCTCAGCTTTCA	>Chr3	22490908	22490925	+	AT3G60860				0	0	21	21
0.906	TCTCTGCCAAACGCCAT	>Chr2	14503182	14503198	+	AT2G34357				0	0	21	20
0.902059	TTTGATTTCTACCAAGA	>Chr3	7170515	7170531	+	AT3G20540				0	0	19	30
0.90072	TATTACAGAAATTTACAG	>Chr3	3420337	3420354	-	AT3G10930				0	0	17	24
0.90031	AGCAAAAATAAGTGACGA	>Chr1	24082493	24082510	-	AT1G64790				0	0	17	19
0.90031	ATTGCAGTTCAGAGCAAC	>Chr3	2588296	2588313	-	AT3G08530				0	0	17	19
0.90031	TACACACTAACCATTAAT	>Chr4	17326363	17326380	-	AT4G36750				0	0	17	19
0.898722	TCCATTATCTGAGACAGA	>Chr3	22401405	22401422	-	AT3G60600				0	0	30	23
0.898252	ACATTGGCTAAGCAAGA	>Chr1	13226481	13226497	+	AT1G35720				0	0	21	19
0.898252	GACAAACACAGAGTATGC	>Chr3	1236058	1236075	-	AT3G04580				0	0	21	19
0.898252	CACTGAAAGTTATGCCGA	>Chr5	2660595	2660612	+	AT5G08260				0	0	21	19
0.898163	TATATATCTTTAAAGTC	>Chr5	22527262	22527278	+	AT5G55610				0	0	28	22
0.897147	TATATAAGAAGATAAGAT	>Chr3	5612334	5612351	-					22	34	0	0
0.896972	AAAGAGTCAATCTACTAA	>Chr1	28766732	28766749	-					0	0	16	19
0.896637	GGTTTCGCTTGGAAAGA	NA	NA	NA	NA					0	0	18	18
0.896612	AGGAATTATTTTGAATCT	>Chr3	2648999	2649016	-	AT3G08720				0	0	17	18
0.895184	ATGAAAGAGTTGTAGAG	>Chr2	12856615	12856631	-	AT2G30110				0	0	19	18
0.895184	TTCAGATTGTAACTTCAA	NA	NA	NA	NA					0	0	19	18
0.894779	TATGAAGTTGCTAAGCAA	>Chr3	23001672	23001689	-	AT3G62120				0	0	33	24
0.893363	TACTGCAAACCGTTGACT	>Chr1	25892356	25892373	+	AT1G68875				0	0	16	23
0.892439	GAGTTGTTTCTTCAGCT	>Chr1	18738550	18738566	-	AT1G50600				0	0	20	18
0.892385	AAGAATCAAAACACAGC	>Chr4	17603964	17603980	-	AT4G37440				0	0	27	21
0.891488	GAAGAAGCTTTTGCAAAA	>Chr3	8733367	8733384	-	AT3G24170				0	0	15	19
0.891189	TTCTTGTAAAAATTACA	>Chr3	16784690	16784706	+	AT3G45710				0	0	17	17
0.891189	AGACATCTCAAGAGCCA	>Chr4	11217946	11217962	+	AT4G20980				0	0	17	17
0.891189	CGAGAAGAGGGGCTCCGT	NA	NA	NA	NA					0	0	17	17
0.891123	AGCAAGAGAGAGCAGAGA	>Chr1	25967516	25967533	-	AT1G69070				0	0	16	17
0.891056	AAATCTCCGAAACCGAA	>Chr1	18366139	18366155	-	AT1G49620				0	0	15	18
0.891056	CGATGAGTGTGTTTAAGA	>Chr5	24528734	24528751	-	AT5G60960				0	0	15	18
0.890343	AGAGAACAAAATCATCA	>Chr5	26246293	26246309	-	AT5G65660				0	0	23	19
0.889552	TAGAAACATTTAGCATGG	>Chr5	3585631	3585648	+	AT5G11240				0	0	18	17
0.88905	AGATGTTGTGAACCTTAT	>Chr1	2016487	2016504	-	AT1G06590				0	0	15	17
0.88905	GTATGACGCAGGGTCTC	>Chr1	6613302	6613318	+	AT1G19150				0	0	15	17
0.88905	CTCGAGTTGGTGGACGG	>Chr5	17002315	17002331	+	AT5G42520				0	0	15	17
0.888552	GAGAATCTGCTTCAGATT	>Chr5	25100517	25100534	-	AT5G62530				0	0	21	18
0.888501	TCAAAAAAATATGAATCC	>Chr5	17882214	17882231	-	AT5G44390				0	0	15	21
0.888372	TTACTGATTTGTCTGGTC	>Chr2	15170469	15170486	+	AT2G36160				0	0	32	23
0.886444	GCATCTCTGATTAAGCTA	>Chr5	4793	4810	-	AT5G01010				0	0	19	17
0.88605	TTGTAGCTGGATGGAATG	>Chr2	17776547	17776564	-	AT2G42690				0	0	26	20
0.885835	AAATAAATTAAAAAGAA	>Chr1	17655396	17655412	+			AT1TE58615	ATREP6	27	27	0	0
0.885835	AAATAAATTAAAAAGAA	>Chr5	17197196	17197212	-			AT5TE62130	ATREP4	27	27	0	0
0.885835	AAATAAATTAAAAAGAA	>Chr1	5348651	5348667	-					27	27	0	0
0.885835	AAATAAATTAAAAAGAA	>Chr1	9822286	9822302	-					27	27	0	0
0.885835	AAATAAATTAAAAAGAA	>Chr1	18218785	18218801	-	AT1G49245				27	27	0	0
0.885835	ACAAAAAAAAAGGAATA	>Chr1	22968174	22968190	+	AT1G62130				27	27	0	0
0.885835	ACAAAAAAAAAGGAATA	>Chr1	26946968	26946984	+	AT1G71680				27	27	0	0
0.885835	AAATAAATTAAAAAGAA	>Chr1	29265417	29265433	-					27	27	0	0
0.885835	AAATAAATTAAAAAGAA	>Chr2	19299570	19299586	+	AT2G46980				27	27	0	0
0.885835	ACAAAAAAAAAGGAATA	>Chr3	17926118	17926134	+	AT3G48410				27	27	0	0
0.885835	AAATAAATTAAAAAGAA	>Chr4	12362170	12362186	+					27	27	0	0
0.885835	AAATAAATTAAAAAGAA	>Chr5	5887709	5887725	-					27	27	0	0
0.885835	AAATAAATTAAAAAGAA	>Chr5	7512635	7512651	+					27	27	0	0
0.885407	TCTGAGATGATTCCACGA	>Chr3	19395786	19395803	+	AT3G52290				0	0	16	16
0.885407	CCTATTTTGGTATGCCA	>Chr5	13690413	13690429	+	AT5G35490		AT5TE48725	ATIS112A	0	0	15	22
0.884554	ATTTCATTTATTCTTG	>Chr1	22321045	22321060	+					0	0	14	17
0.884554	ATTTCATTTATTCTTG	>Chr5	24766575	24766590	-	AT5G61600				0	0	14	17
0.88391	TAAATCTGCCCGGGATC	>Chr1	19963660	19963676	+	AT1G53480 AT1G53490				17	290	0	0
0.883661	CCAAACCCTATTATGATC	>Chr1	20561072	20561089	-	AT1G55110				0	0	17	16
0.883661	TGTTAGCAAGAGTCAGGA	>Chr5	2817599	2817616	+	AT5G08660				0	0	17	16
0.883661	CTAGAAATAAATTCTTT	>Chr5	25819151	25819167	-	AT5G64580				0	0	17	16
0.882569	GAACAGTTTCCAGAGACT	>Chr1	8182903	8182920	-	AT1G23080				0	0	14	16
0.882569	ACCGCTACCTTCTTCCCG	>Chr3	7377037	7377054	-	AT3G21055				0	0	14	16
0.882569	TAGACACATAATACACAT	>Chr3	7991677	7991694	+	AT3G22550				0	0	14	16
0.882056	ATTAACGGTAATCTGAG	>Chr4	9804806	9804822	-	AT4G17600				0	0	20	17
0.880209	AAACAGAAAGCGATGAT	>Chr1	23901562	23901578	+	AT1G64385				0	0	18	16
0.880209	ATTCTTCAACGGTTTCGG	>Chr2	19292397	19292414	-	AT2G46960				0	0	18	16
0.879901	CTTCTATGACTGTACTA	>Chr2	17846183	17846199	-	AT2G42885				0	0	27	20
0.879003	TCTTCACCATATTTGTT	>Chr2	14539547	14539563	-	AT2G34500				0	0	15	15
0.879003	GTTAGTCAGTGCAGTCAA	>Chr3	1974133	1974150	-	AT3G06440				0	0	15	15
0.879003	TCGAGAGTTTTCCGAAGC	>Chr5	8877706	8877723	+	AT5G25490				0	0	15	15
0.878413	TAGCTACAAGCCTCCACT	>Chr3	19251564	19251581	+	AT3G51895				0	0	14	15
0.878413	TTGATTACCATTAGTAAC	>Chr5	7633730	7633747	+	AT5G22850				0	0	14	15
0.877262	TCCATACATCTCACTGAC	>Chr1	2118250	2118267	-	AT1G06900				0	0	16	15
0.877262	GTTCTTGAAATTTGAAT	>Chr1	7085190	7085206	-	AT1G20440				0	0	16	15
0.877262	GAAGACATGAGAAAAGCT	>Chr5	21434394	21434411	-	AT5G52882				0	0	16	15
0.877262	TTGTTGTTATTGTTAAAA	NA	NA	NA	NA					0	0	16	15
0.877097	GGAATGTGGGTGGAGAA	>Chr1	9423728	9423744	+	AT1G27120				0	0	13	16
0.877097	AAGGATGTTGCAAAAAGC	>Chr3	4904835	4904852	-	AT3G14590				0	0	13	16
0.877097	GTGAATGGATATAGTTCA	>Chr4	18351912	18351929	+	AT4G39420				0	0	13	16
0.877097	CCTGCTCTTGCCTAAACA	>Chr5	5027869	5027886	-	AT5G15490				0	0	13	16
0.877097	TCTTCATTGGATACACC	>Chr5	18322385	18322401	-	AT5G45250				0	0	13	16
0.877059	TCGAAGGAACTCGGCAAA	>mitochondria	10090	10107	-					0	0	13	17
0.876556	GACCTTGCATCCAAGGC	>Chr4	12741975	12741991	+	AT4G24690				0	0	21	17
0.876152	AGGAGCTTTGTAGAGAGA	>Chr2	14218883	14218900	+	AT2G33570				0	1	26	28
0.875286	ATGGGGTTGATGTTTTG	>Chr4	11503005	11503021	-	AT4G21650				0	0	19	16
0.875286	TTATAAGCTGTGGTTACG	>Chr4	15642140	15642157	-	AT4G32410				0	0	19	16
0.875232	TTAGGCAATGGAGTTTGA	>Chr5	917466	917483	-	AT5G03610				0	0	13	18
0.875031	CATGCTTGTGCCAGAACT	>Chr1	3335305	3335322	-	AT1G10170				0	0	13	15
0.875031	GTCCATCAATCAATCAT	>Chr1	29744735	29744751	-	AT1G79070				0	0	13	15
0.875031	GAGATGGAATACATACAT	>Chr2	5914166	5914183	-					0	0	13	15
0.875031	CATGTTTGGAGAAGTGGA	>Chr5	25689888	25689905	+	AT5G64220				0	0	13	15
0.873971	AAGCTGATCTTGACTTGC	>Chr1	28008484	28008501	-	AT1G74520				0	0	20	39
0.873532	GTACATAGTAGGATAGT	>Chr2	14213677	14213693	+	AT2G33560				0	0	17	15
0.873532	CTGATATATTGAAGGGAT	>Chr5	17131156	17131173	+	AT5G42720				0	0	17	15
0.871863	AGATTCAAACAAAAAGA	>Chr1	29432522	29432538	-	AT1G78230				0	0	13	19
0.871863	AGATTCAAACAAAAAGA	>Chr2	251198	251214	+	AT2G01560				0	0	13	19
0.871141	TTTACTTGAGGCTTCA	>Chr5	3677921	3677936	+	AT5G11500				0	0	15	25
0.871141	TTTACTTGAGGCTTCA	>Chr5	20569702	20569717	-	AT5G50520				0	0	15	25
0.871141	TTTACTTGAGGCTTCA	>Chr5	20603043	20603058	-	AT5G50630				0	0	15	25
0.87043	GAGGAGTTAAAGCGGCT	>Chr2	1794412	1794428	+	AT2G05050		AT2TE08275	VANDAL5A	0	0	13	14
0.87043	GAGGAGTTAAAGCGGCT	>Chr3	10007781	10007797	-	AT3G27140		AT3TE41650	VANDAL5A	0	0	13	14
0.87043	GAGGAGTTAAAGCGGCT	>Chr4	5201208	5201224	+	AT4G08260		AT4TE21670	VANDAL5A	0	0	13	14
0.87043	AAATAATAAAAGTACGGA	>Chr1	2829210	2829227	-	AT1G08830 AT1G08840				0	0	13	14
0.87043	ACTTAATGGACAAGA	>Chr1	23082576	23082590	+	AT1G62380				0	0	13	14
0.87043	GAGGAGTTAAAGCGGCT	>Chr2	12815246	12815262	+	AT2G30020				0	0	13	14
0.87043	ATAGAAATGACTACAAGG	>Chr3	478085	478102	-	AT3G02340				0	0	13	14
0.870104	ATTAGTTGATAGAGAAGG	>Chr4	15223458	15223475	+	AT4G31360				0	0	22	17
0.870008	GATGAATGCTTTTTGCC	>Chr1	1580195	1580211	+	AT1G05380				0	0	15	14
0.870008	AAGCATTAACATGTTTGA	>Chr1	6381647	6381664	-	AT1G18550				0	0	15	14
0.870008	AAGCCATGGAAGTTCGA	>Chr2	16868584	16868600	+	AT2G40390				0	0	15	14
0.869102	CTTAGCAAACATATGTAT	>Chr3	4113195	4113212	-	AT3G12915				0	0	20	16
0.869102	GCAAAACTCAAACTCCA	>Chr5	7732919	7732935	-	AT5G23050				0	0	20	16
0.868651	AAACAGAGAAATAAACA	>Chr1	24154175	24154191	-	AT1G65010				22	23	0	0
0.868199	TGCTGACCGAGAGAGCG	>Chr1	2423316	2423332	+	AT1G07830				0	0	12	15
0.868199	CGTCTTCACTCAGCAAT	>Chr1	26986812	26986828	-	AT1G71730				0	0	12	15
0.86809	GGAGAGCCAAAGGAAGTA	>Chr1	28613863	28613880	-	AT1G76270				0	0	18	15
0.86809	GAGAGGTAATTCTGGGCT	>Chr5	20199666	20199683	-	AT5G49720				0	0	18	15
0.868016	TTATGTAATAACTTGT	>Chr1	13063383	13063398	+	AT1G35490		AT1TE42655	ATREP10D	0	0	12	16
0.868016	GACTCTATTGTGTACCGT	>Chr4	12407153	12407170	-	AT4G23850				0	0	12	16
0.867158	AGGTTAACGATGATGCTG	>Chr1	26655012	26655029	+	AT1G70700				0	0	13	20
0.866087	AGCTTCTCAAAGTCGGA	>Chr2	9501408	9501424	-	AT2G22370				0	0	16	14
0.865918	AGTAGAGTATCTCACAAA	>Chr1	5952277	5952294	+	AT1G17370				0	0	12	14
0.865918	TTTGGAGATGAGCTGTT	>Chr2	6988032	6988048	-	AT2G16090				0	0	12	14
0.865754	TTAAATAATGCCCCACCA	>Chr3	4626561	4626578	-	AT3G13990				0	0	12	17
0.865754	GATGAGATTAAGTACGA	>Chr3	19118058	19118074	-	AT3G51550				0	0	12	17
0.865371	TCATAGGAGCAAAGAAC	>Chr1	24082515	24082531	+	AT1G64790				9	1	626	633
0.864128	TTCATGATATTCGTCGCC	>Chr2	528439	528456	+	AT2G02100				0	0	25	18
0.862697	ATAGCCATACAACTCCT	>Chr3	7749452	7749468	+	AT3G21990				0	0	13	13
0.862697	TTGTTACCAGTTATATGC	>Chr3	12066187	12066204	-					0	0	13	13
0.862697	ATAGGACTAGGGACAGT	>Chr3	16543087	16543103	-	AT3G45190				0	0	13	13
0.862697	ATAGCCATACAACTCCT	>Chr4	11048666	11048682	+	AT4G20530				0	0	13	13
0.862697	ATAGCCATACAACTCCT	>Chr4	11051925	11051941	+	AT4G20540				0	0	13	13
0.862697	ATAGCCATACAACTCCT	>Chr4	11055184	11055200	+	AT4G20550				0	0	13	13
0.862697	ATAGCCATACAACTCCT	>Chr4	11058443	11058459	+	AT4G20560				0	0	13	13
0.862697	ATAGCCATACAACTCCT	>Chr4	11061702	11061718	+	AT4G20570				0	0	13	13
0.862697	ATAGCCATACAACTCCT	>Chr4	11064961	11064977	+	AT4G20580				0	0	13	13
0.862697	ATAGCCATACAACTCCT	>Chr4	11068220	11068236	+	AT4G20590				0	0	13	13
0.862697	ATAGCCATACAACTCCT	>Chr4	11071479	11071495	+	AT4G20600				0	0	13	13
0.862697	ATAGCCATACAACTCCT	>Chr4	11074738	11074754	+	AT4G20610				0	0	13	13
0.862697	ATAGCCATACAACTCCT	>Chr4	11077997	11078013	+	AT4G20620				0	0	13	13
0.862697	ATAGCCATACAACTCCT	>Chr4	11082843	11082859	+	AT4G20630				0	0	13	13
0.862697	ATAGCCATACAACTCCT	>Chr4	11086102	11086118	+	AT4G20640				0	0	13	13
0.862697	ATAGCCATACAACTCCT	>Chr4	11089361	11089377	+	AT4G20650				0	0	13	13
0.862697	ATAGCCATACAACTCCT	>Chr4	11092620	11092636	+	AT4G20670				0	0	13	13
0.862697	ATAGCCATACAACTCCT	>Chr4	11101005	11101021	+					0	0	13	13
0.862697	TTGTTACCAGTTATATGC	>Chr4	14989844	14989861	-					0	0	13	13
0.862697	TTGTTACCAGTTATATGC	>Chr5	5646657	5646674	-	AT5G17165				0	0	13	13
0.861863	ATGAGAACAGCTGAGAT	>Chr2	528418	528434	-	AT2G02100				0	0	21	16
0.861706	TATGGAAATCTGCCTTCT	>Chr3	21726736	21726753	-	AT3G58750				0	0	12	18
0.861451	TTTGAGAGCATATTGAG	>Chr1	8435276	8435292	+	AT1G23870				0	0	14	13
0.861451	CTGCATTTGCTTTGATT	>Chr1	27369820	27369836	+	AT1G72700				0	0	14	13
0.861451	ATGAAGAAAGATAGCAG	>Chr3	20623824	20623840	+	AT3G55605				0	0	14	13
0.861451	TGGATTTATGTGGAGAA	>Chr4	11527098	11527114	-					0	0	14	13
0.861451	TGAACAACCAGAAAATGC	>Chr5	5135672	5135689	+	AT5G15740				0	0	14	13
0.861451	GTCATAACATTAAAAGA	>Chr5	19827782	19827798	+	AT5G48900				0	0	14	13
0.861188	GTATAGGTCTCACTACC	>Chr1	1314817	1314833	+	AT1G04690				0	0	19	15
0.861188	TGAGAGACCTTAAGGGA	>Chr1	24088101	24088117	+	AT1G64810				0	0	19	15
0.861188	AGAAGTCCGGAGGAAGT	>Chr5	22801173	22801189	+	AT5G56300				0	0	19	15
0.860651	ATACGCAATGTGATGGA	>Chr2	1053414	1053430	+	AT2G03480				0	0	12	13
0.860651	AATCTTCTTCCTTTGGT	>Chr3	1154087	1154103	-	AT3G04350				0	0	12	13
0.860651	ATTAAGAGAAGCTTTAAA	>Chr4	17666036	17666053	-	AT4G37590				0	0	12	13
0.860651	GTTGATGACTCATAATGC	>Chr5	26792190	26792207	+	AT5G67130				0	0	12	13
0.860651	TTCTATAAGTCTTTCAAA	NA	NA	NA	NA					0	0	12	13
0.860167	GTTCAAAAAAAAAAAAA	>Chr1	17576252	17576268	+			AT1TE58345	ATREP10D	0	0	17	14
0.860167	GTTCAAAAAAAAAAAAA	>Chr1	25226630	25226646	+			AT1TE82780	ATREP11	0	0	17	14
0.860167	GTTCAAAAAAAAAAAAA	>Chr2	2652041	2652057	+			AT2G06650 AT2TE11820	ATLINE1_6	0	0	17	14
0.860167	GTTCAAAAAAAAAAAAA	>Chr2	8753485	8753501	-			AT2TE36740	ATREP10B	0	0	17	14
0.860167	GTTCAAAAAAAAAAAAA	>Chr3	9484167	9484183	-			AT3TE39575 AT3TE39580	HELITRONY3 ATREP11	0	0	17	14
0.860167	GTTCAAAAAAAAAAAAA	>Chr3	16879580	16879596	+			AT3TE68385	ATREP3	0	0	17	14
0.860167	GTTCAAAAAAAAAAAAA	>Chr3	17426660	17426676	+			AT3TE70625	HELITRONY3	0	0	17	14
0.860167	GTTCAAAAAAAAAAAAA	>Chr4	7565713	7565729	+			AT4TE33030	HELITRONY3	0	0	17	14
0.860167	GTTCAAAAAAAAAAAAA	>Chr5	6049905	6049921	-			AT5TE21895	HELITRONY1D	0	0	17	14
0.860167	GTTCAAAAAAAAAAAAA	>Chr5	10037402	10037418	-	AT5G28040		AT5TE36550	ATREP10D	0	0	17	14
0.860167	GTTCAAAAAAAAAAAAA	>Chr5	13712486	13712502	+			AT5TE48805	ATREP3	0	0	17	14
0.860167	GTTCAAAAAAAAAAAAA	>Chr5	14901047	14901063	-			AT5TE53745	ATREP10D	0	0	17	14
0.860167	GTTCAAAAAAAAAAAAA	>Chr1	25891537	25891553	-		AT1G68872.1			0	0	17	14
0.860167	GTTCAAAAAAAAAAAAA	>Chr1	6165899	6165915	-					0	0	17	14
0.860167	GTTCAAAAAAAAAAAAA	>Chr1	9925868	9925884	+					0	0	17	14
0.860167	GTTCAAAAAAAAAAAAA	>Chr1	10057492	10057508	-					0	0	17	14
0.860167	GTTCAAAAAAAAAAAAA	>Chr1	10456106	10456122	+					0	0	17	14
0.860167	GTTCAAAAAAAAAAAAA	>Chr1	18609841	18609857	-	AT1G50240				0	0	17	14
0.860167	GTTCAAAAAAAAAAAAA	>Chr1	22225021	22225037	+					0	0	17	14
0.860167	GTTCAAAAAAAAAAAAA	>Chr1	23515757	23515773	+					0	0	17	14
0.860167	GTTCAAAAAAAAAAAAA	>Chr1	23680197	23680213	-					0	0	17	14
0.860167	GTTCAAAAAAAAAAAAA	>Chr1	27276449	27276465	-					0	0	17	14
0.860167	GTTCAAAAAAAAAAAAA	>Chr1	28566154	28566170	-					0	0	17	14
0.860167	GTTCAAAAAAAAAAAAA	>Chr2	424035	424051	-					0	0	17	14
0.860167	GTTCAAAAAAAAAAAAA	>Chr2	491874	491890	-	AT2G02050				0	0	17	14
0.860167	AGCTTTATTAACCTCCTC	>Chr2	940054	940071	-	AT2G03120				0	0	17	14
0.860167	GTTCAAAAAAAAAAAAA	>Chr2	8014260	8014276	+					0	0	17	14
0.860167	GTTCAAAAAAAAAAAAA	>Chr2	8075761	8075777	+					0	0	17	14
0.860167	GTTCAAAAAAAAAAAAA	>Chr2	8222709	8222725	-	AT2G18960				0	0	17	14
0.860167	GTTCAAAAAAAAAAAAA	>Chr2	11355129	11355145	-					0	0	17	14
0.860167	GTTCAAAAAAAAAAAAA	>Chr2	11832969	11832985	+	AT2G27770				0	0	17	14
0.860167	GTTCAAAAAAAAAAAAA	>Chr2	12022676	12022692	-					0	0	17	14
0.860167	GTTCAAAAAAAAAAAAA	>Chr2	12721041	12721057	+	AT2G29790				0	0	17	14
0.860167	GTTCAAAAAAAAAAAAA	>Chr2	12943706	12943722	+					0	0	17	14
0.860167	GTTCAAAAAAAAAAAAA	>Chr2	13904452	13904468	+					0	0	17	14
0.860167	GTTCAAAAAAAAAAAAA	>Chr2	14271090	14271106	-	AT2G33740				0	0	17	14
0.860167	GTTCAAAAAAAAAAAAA	>Chr2	15473296	15473312	+	AT2G36870				0	0	17	14
0.860167	GCTAGTATCCGGAAATCT	>Chr2	15594817	15594834	+	AT2G37120				0	0	17	14
0.860167	GTTCAAAAAAAAAAAAA	>Chr2	16521731	16521747	-	AT2G39630				0	0	17	14
0.860167	GTTCAAAAAAAAAAAAA	>Chr2	18651199	18651215	-					0	0	17	14
0.860167	GTTCAAAAAAAAAAAAA	>Chr3	150076	150092	+	AT3G01390				0	0	17	14
0.860167	GTTCAAAAAAAAAAAAA	>Chr3	3108768	3108784	+					0	0	17	14
0.860167	GTTCAAAAAAAAAAAAA	>Chr3	7641367	7641383	-	AT3G21690				0	0	17	14
0.860167	GTTCAAAAAAAAAAAAA	>Chr3	7739559	7739575	+					0	0	17	14
0.860167	GTTCAAAAAAAAAAAAA	>Chr3	8235535	8235551	-					0	0	17	14
0.860167	GTTCAAAAAAAAAAAAA	>Chr3	10513171	10513187	+					0	0	17	14
0.860167	GTTCAAAAAAAAAAAAA	>Chr3	17316343	17316359	+	AT3G47000				0	0	17	14
0.860167	GTTCAAAAAAAAAAAAA	>Chr3	17761587	17761603	+					0	0	17	14
0.860167	GTTCAAAAAAAAAAAAA	>Chr3	22443653	22443669	-	AT3G60720				0	0	17	14
0.860167	GTTCAAAAAAAAAAAAA	>Chr3	23145835	23145851	-					0	0	17	14
0.860167	GTTCAAAAAAAAAAAAA	>Chr4	397651	397667	-	AT4G00930				0	0	17	14
0.860167	GTTCAAAAAAAAAAAAA	>Chr4	510344	510360	+	AT4G01210				0	0	17	14
0.860167	GTTCAAAAAAAAAAAAA	>Chr4	2417762	2417778	-					0	0	17	14
0.860167	GTTCAAAAAAAAAAAAA	>Chr4	3707192	3707208	-					0	0	17	14
0.860167	GTTCAAAAAAAAAAAAA	>Chr4	5723532	5723548	-					0	0	17	14
0.860167	GTTCAAAAAAAAAAAAA	>Chr4	6048924	6048940	-					0	0	17	14
0.860167	GTTCAAAAAAAAAAAAA	>Chr4	7970992	7971008	+	AT4G13730				0	0	17	14
0.860167	GTTCAAAAAAAAAAAAA	>Chr4	8353664	8353680	-					0	0	17	14
0.860167	GTTCAAAAAAAAAAAAA	>Chr4	8596177	8596193	+	AT4G15056				0	0	17	14
0.860167	GTTCAAAAAAAAAAAAA	>Chr4	11973509	11973525	+					0	0	17	14
0.860167	GTTCAAAAAAAAAAAAA	>Chr4	18458040	18458056	+	AT4G39780				0	0	17	14
0.860167	GTTCAAAAAAAAAAAAA	>Chr5	1074078	1074094	+					0	0	17	14
0.860167	GTTCAAAAAAAAAAAAA	>Chr5	1369529	1369545	+	AT5G04740				0	0	17	14
0.860167	GTTCAAAAAAAAAAAAA	>Chr5	1795064	1795080	+					0	0	17	14
0.860167	GTTCAAAAAAAAAAAAA	>Chr5	2698954	2698970	+					0	0	17	14
0.860167	GTTCAAAAAAAAAAAAA	>Chr5	3562189	3562205	-					0	0	17	14
0.860167	GTTCAAAAAAAAAAAAA	>Chr5	5879746	5879762	+					0	0	17	14
0.860167	GTTCAAAAAAAAAAAAA	>Chr5	6686732	6686748	+					0	0	17	14
0.860167	GTTCAAAAAAAAAAAAA	>Chr5	7663479	7663495	+	AT5G22910				0	0	17	14
0.860167	GTTCAAAAAAAAAAAAA	>Chr5	8940988	8941004	+					0	0	17	14
0.860167	GTTCAAAAAAAAAAAAA	>Chr5	12562417	12562433	-	AT5G33300				0	0	17	14
0.860167	GTTCAAAAAAAAAAAAA	>Chr5	18731344	18731360	+					0	0	17	14
0.860167	GTTCAAAAAAAAAAAAA	>Chr5	20637085	20637101	-	AT5G50740				0	0	17	14
0.860167	GTTCAAAAAAAAAAAAA	>Chr5	24511139	24511155	-					0	0	17	14
0.858545	AGGACTTTCAAACTTCT	>Chr4	15152265	15152281	+	AT4G31160				0	1	22	28
0.857448	TGCAAGGGTTTAATAATC	NA	NA	NA	NA					0	0	15	13
0.857208	GAAATGTTTTTTTTT	>Chr2	8069401	8069415	+			AT2TE33505	ARNOLDY2	0	0	11	14
0.857208	GAAATGTTTTTTTTT	>Chr3	9039975	9039989	-			AT3TE37775	ATREP1	0	0	11	14
0.857208	GAAATGTTTTTTTTT	>Chr4	5410328	5410342	-	AT4G08510		AT4TE22600	ATREP11	0	0	11	14
0.857208	GAAATGTTTTTTTTT	>Chr4	9912812	9912826	+			AT4TE44990	META1	0	0	11	14
0.857208	GAAATGTTTTTTTTT	>Chr5	17475792	17475806	+			AT5TE63140	ARNOLDY2	0	0	11	14
0.857208	GAAATGTTTTTTTTT	>Chr5	19433909	19433923	-			AT5TE69920	ATREP4	0	0	11	14
0.857208	GAAATGTTTTTTTTT	>Chr5	21931374	21931388	-			AT5TE78970	ATLINE1_3A	0	0	11	14
0.857208	GAAATGTTTTTTTTT	>Chr1	9282344	9282358	+					0	0	11	14
0.857208	TTTATGTTGATGATATTA	>Chr1	9796894	9796911	+	AT1G28090				0	0	11	14
0.857208	GAAATGTTTTTTTTT	>Chr1	12084775	12084789	-					0	0	11	14
0.857208	GAAATGTTTTTTTTT	>Chr1	16617001	16617015	-					0	0	11	14
0.857208	GAAATGTTTTTTTTT	>Chr1	18296037	18296051	-					0	0	11	14
0.857208	GAAATGTTTTTTTTT	>Chr1	19175019	19175033	-	AT1G51700				0	0	11	14
0.857208	GAAATGTTTTTTTTT	>Chr1	22892221	22892235	+					0	0	11	14
0.857208	GAAATGTTTTTTTTT	>Chr1	23559379	23559393	-					0	0	11	14
0.857208	GAAATGTTTTTTTTT	>Chr1	26722704	26722718	+					0	0	11	14
0.857208	GAAATGTTTTTTTTT	>Chr1	27267891	27267905	+					0	0	11	14
0.857208	TCAAACTAAAAAACAAG	>Chr1	28768935	28768951	+	AT1G76660				0	0	11	14
0.857208	GAAATGTTTTTTTTT	>Chr1	29277875	29277889	-	AT1G77855				0	0	11	14
0.857208	TTCCTCTAGCACAAGCGC	>Chr1	29506148	29506165	+	AT1G78420				0	0	11	14
0.857208	GAAATGTTTTTTTTT	>Chr2	1861391	1861405	+	AT2G05160				0	0	11	14
0.857208	GAAATGTTTTTTTTT	>Chr2	5011247	5011261	+	AT2G12405				0	0	11	14
0.857208	GAAATGTTTTTTTTT	>Chr2	7103484	7103498	+	AT2G16400				0	0	11	14
0.857208	GAAATGTTTTTTTTT	>Chr2	11601597	11601611	-					0	0	11	14
0.857208	GAAATGTTTTTTTTT	>Chr2	11704221	11704235	+	AT2G27350				0	0	11	14
0.857208	GAAATGTTTTTTTTT	>Chr2	12176297	12176311	-					0	0	11	14
0.857208	GAAATGTTTTTTTTT	>Chr2	13239255	13239269	+					0	0	11	14
0.857208	GAAATGTTTTTTTTT	>Chr2	13799970	13799984	+					0	0	11	14
0.857208	GAAATGTTTTTTTTT	>Chr2	17018406	17018420	+	AT2G40770				0	0	11	14
0.857208	GAAATGTTTTTTTTT	>Chr3	600862	600876	+					0	0	11	14
0.857208	GAAATGTTTTTTTTT	>Chr3	639313	639327	-					0	0	11	14
0.857208	GAAATGTTTTTTTTT	>Chr3	4059084	4059098	-	AT3G12770				0	0	11	14
0.857208	GAAATGTTTTTTTTT	>Chr3	4907999	4908013	-					0	0	11	14
0.857208	GAAATGTTTTTTTTT	>Chr3	6636785	6636799	-	AT3G19180				0	0	11	14
0.857208	GAAATGTTTTTTTTT	>Chr3	15995534	15995548	+	AT3G44320				0	0	11	14
0.857208	GAAATGTTTTTTTTT	>Chr3	18124233	18124247	-	AT3G48870				0	0	11	14
0.857208	GAAATGTTTTTTTTT	>Chr3	21415598	21415612	-					0	0	11	14
0.857208	GAAATGTTTTTTTTT	>Chr4	5151371	5151385	+					0	0	11	14
0.857208	GAAATGTTTTTTTTT	>Chr4	6458103	6458117	+					0	0	11	14
0.857208	GAAATGTTTTTTTTT	>Chr4	14312261	14312275	-					0	0	11	14
0.857208	GAAATGTTTTTTTTT	>Chr4	15707377	15707391	+					0	0	11	14
0.857208	GAAATGTTTTTTTTT	>Chr4	16083708	16083722	-					0	0	11	14
0.857208	GAAATGTTTTTTTTT	>Chr4	16271771	16271785	-					0	0	11	14
0.857208	GAAATGTTTTTTTTT	>Chr4	17115922	17115936	+	AT4G36170				0	0	11	14
0.857208	GAAATGTTTTTTTTT	>Chr4	18300525	18300539	-	AT4G39350				0	0	11	14
0.857208	GAAATGTTTTTTTTT	>Chr5	1291112	1291126	-					0	0	11	14
0.857208	GAAATGTTTTTTTTT	>Chr5	1767518	1767532	-					0	0	11	14
0.857208	GAAATGTTTTTTTTT	>Chr5	6389908	6389922	+	AT5G19090				0	0	11	14
0.857208	GAAATGTTTTTTTTT	>Chr5	17765509	17765523	+					0	0	11	14
0.857208	GAAATGTTTTTTTTT	>Chr5	19242540	19242554	+	AT5G47435				0	0	11	14
0.857208	GAAATGTTTTTTTTT	>Chr5	20960891	20960905	+					0	0	11	14
0.857208	GAAATGTTTTTTTTT	>Chr5	21672343	21672357	+					0	0	11	14
0.857208	GAAATGTTTTTTTTT	>Chr5	26654454	26654468	+	AT5G66760				0	0	11	14
0.857208	TTATACCAAGTCAGGGT	NA	NA	NA	NA					0	0	11	14
0.856963	TAGTGGGATCTCTTCTGT	>Chr3	21160353	21160370	-	AT3G57170				0	0	11	15
0.856963	AATTTCAGTGGTGAATCG	>Chr5	15304133	15304150	+	AT5G38290				0	0	11	15
0.856507	ATGTCAACAAAGATTCA	>Chr4	15526195	15526211	+	AT4G32150				0	0	26	18
0.856118	TACAACTCCAAATGGAGA	>Chr3	1390712	1390729	+	AT3G05010				0	0	12	19
0.855005	TATACATCACTCGGTGTG	>Chr5	1946188	1946205	+	AT5G06360				0	0	24	17
0.854556	AGATGAAAAATTCCGGA	>Chr2	4154684	4154700	-			AT2TE17570	ATHILA2	0	0	11	13
0.854556	ACATTGCAAATGAAATTC	>Chr1	3747020	3747037	+	AT1G11180				0	0	11	13
0.854556	AGATGAAAAATTCCGGA	>Chr1	4602588	4602604	+	AT1G13410				0	0	11	13
0.854556	GAAAGTGAATGGGTAGAA	>Chr1	20229479	20229496	+	AT1G54180				0	0	11	13
0.854556	CAAAGAAAAAGTTTATTA	>Chr4	814941	814958	+	AT4G01883				0	0	11	13
0.854556	CGGGAAGGTCTATTCGC	>Chr4	12782641	12782657	+	AT4G24800				0	0	11	13
0.854556	AGAAGACTTTTTTTTAT	>Chr5	26603093	26603109	+	AT5G66650				0	0	11	13
0.854482	CATGCATACTTAGCATAT	NA	NA	NA	NA					0	0	13	22
0.85378	TATTTAATAATAGCTTCT	>Chr5	16139333	16139350	-	AT5G40350	AT5G40348.1			0	0	22	16
0.853079	GTGGGTCTGCATCCAGGA	>Chr1	6145102	6145119	+	AT1G17840				0	0	20	15
0.853079	TCGAAGAAACAGAGATTG	>Chr3	11383637	11383654	-	AT3G29575				0	0	20	15
0.853079	GCGATACAAGAGTTCTC	>Chr3	20255359	20255375	-	AT3G54720				0	0	20	15
0.852548	GGGTTTAACTTCAAGTAT	>Chr4	6171454	6171471	-					0	0	18	14
0.852548	GGGTTTAACTTCAAGTAT	>Chr5	17164527	17164544	-	AT5G42800				0	0	18	14
0.851665	CAGGAAGCTATCAAATGC	>Chr1	1406944	1406961	-	AT1G04950				0	0	12	12
0.851665	CAGGAAGCTATCAAATGC	>Chr1	20290786	20290803	+	AT1G54360				0	0	12	12
0.851665	AACAGATTCAAAGTGAC	>Chr1	20770704	20770720	-	AT1G55590				0	0	12	12
0.851665	ATGAACTCAAGAGAAAG	>Chr1	27472082	27472098	-	AT1G73020				0	0	12	12
0.851665	AACTCATCATATATAAAC	>Chr2	7941499	7941516	+	AT2G18250				0	0	12	12
0.851665	AGGTAGATGATATAATCG	>Chr3	10250891	10250908	+	AT3G27670				0	0	12	12
0.851665	GGCAAGGAACTAAATGAA	>Chr3	18625941	18625958	-	AT3G50240				0	0	12	12
0.851665	AGGATCTCAAGAGTCTAA	>Chr4	11446503	11446520	-	AT4G21510				0	0	12	12
0.851665	ATCAAGCTACTTTTGAT	>Chr5	10038296	10038312	-	AT5G28040				0	0	12	12
0.851665	TTTCATGTACAAAAAAA	>Chr5	16861148	16861164	-	AT5G42200				0	0	12	12
0.851102	CAGAGAATGGAAACAAC	>Chr1	25347404	25347420	-	AT1G67630				0	0	16	13
0.851102	AGCTCGAGCCAGAGCAT	>Chr3	4949640	4949656	-	AT3G14730				0	0	16	13
0.851102	GCAATGCTTCTAGGAAGT	>Chr3	10429186	10429203	+	AT3G28030				0	0	16	13
0.851001	GTCAAATCAGGTGTTGA	>Chr1	3949837	3949853	+	AT1G11710				0	0	13	12
0.851001	TAGACTTACAGGCGAAT	>Chr1	5950733	5950749	+	AT1G17360				0	0	13	12
0.851001	TACAGACACATAAGGGAT	>Chr5	8967341	8967358	-	AT5G25757				0	0	13	12
0.851001	ATTGTTGATGATGAATG	>Chr5	20334299	20334315	-	AT5G49980				0	0	13	12
0.849521	ATTGTTTGATAAACGCT	>Chr3	6878850	6878866	-	AT3G19810				0	0	11	17
0.848378	AAGAATCGAGTGGGACGA	>Chr1	1771703	1771720	-	AT1G05870				0	0	11	12
0.848378	TGCACAACATGATCATCA	>Chr1	9089313	9089330	+	AT1G26260				0	0	11	12
0.848378	ATGAACATTGTCTCAACA	>Chr1	24445490	24445507	+	AT1G65730				0	0	11	12
0.848378	CAGCAACTTCTGCTTTT	>Chr1	27795396	27795412	-	AT1G73930				0	0	11	12
0.848378	CCAACACTCTGTCAGAA	>Chr2	13616400	13616416	-	AT2G32000				0	0	11	12
0.848378	TCAAAAGTTTGAATAATG	>Chr2	15937492	15937509	+	AT2G38080				0	0	11	12
0.848378	GAACATTCCTGTTGATCC	>Chr2	19230534	19230551	-	AT2G46780				0	0	11	12
0.848378	AACAGAGGTGGAGCTTT	>Chr3	3982294	3982310	-	AT3G12560				0	0	11	12
0.848378	GATTAAGCATTATAAAC	>Chr5	17198852	17198868	-	AT5G42900				0	0	11	12
0.848378	GAAATTGCAAGTTATTTT	>Chr5	19137925	19137942	-	AT5G47120				0	0	11	12
0.848378	TGATGATAACCGGGCTAC	>Chr5	21022571	21022588	-	AT5G51750				0	0	11	12
0.848378	GCTGAATCGGAACCTGAA	>Chr5	21551956	21551973	+	AT5G53140				0	0	11	12
0.848378	ATGAAATAGAGACAAAA	>Chr5	23033233	23033249	+	AT5G56950				0	0	11	12
0.847058	AAAGAAGAGAAAGAAGAG	>Chr3	9526137	9526154	-	AT3G26060				0	0	14	12
0.847058	AGGAAAGAGGATTCACAT	>Chr5	7913229	7913246	+	AT5G23460				0	0	14	12
0.847058	GCAGATGAATCAAATAA	NA	NA	NA	NA					0	0	14	12
0.846714	ATGACACACATAAGATTG	NA	NA	NA	NA					0	0	25	17
