# Supplementary material for: Metastable Differentially Methylated Regions within Arabidopsis Inbred Populations Are Associated with Modified Expression of Non-Coding Transcripts
Source: PLoS One. 2012 Sep 20;7(9):e45242. doi: 10.1371/journal.pone.0045242 (PMC3447930; doi:10.1371/journal.pone.0045242)
Supplement: Table S2 — (XLSX) [file pone.0045242.s009.xlsx]

## Sheet: Sheet1
STOCK Number	NAME	INSERTION	GENE	DESCRIPTION
N1092 - bulk line	Col-0			Direct descendant of Col-1 donated via AIS.
N6673 - single seed line (ABRC)	Col-0			Direct descendant of Col-1 donated via AIS.
N3176	Col-1			The original AIS donation of Columbia (isolate 5-13) from George Redei
N907	Col-2			A line that has been single seed selected from Col-1 and propagated through 5 generations of single seed descent by Shauna Somerville.
N933	Col-4			The line used as the parental for the recombinant inbred population of Caroline Dean.
N8155	Col-6			Glabrous (gl1) background line used by Thomas Jack to generate T-DNA stocks.
N60000	Col-8			Columbia ecotype (N60000), background line used by J. Alonso, W. Crosby and J. Ecker to generate Salk T-DNA stocks; shown to be genetically equivalent to the Redei Columbia and to TAMU and IGF BACs.
N28168	descendent of N60000/Col-8			Borevitz Lab
N70000	resequenced line. Bulk descendent fo N60000/Col-8
N658159		SALK_026903C	At3g02220	unknown protein
N658198		SALK_039998C	At2g28450	T1B3.3, zinc finger (CCCH-type) family protein
N656148		SALK_009727C	At4g08765	transposable element gene; copia-like retrotransposon family
N659337		SALK_023232C	At1g27310	NUCLEAR TRANSPORT FACTOR 2A
N655644		SALK_079693C	At5g14980	F2G14.100, alpha/beta-Hydrolases superfamily protein
N653865		SALK_126721C	At1g11800	F25C20.3, endonuclease/exonuclease/phosphatase family protein
N657776		SALK_112947C	At4g32105	Beta-1,3-N-Acetylglucosaminyltransferase family protein
N662011		SALK_031057C	At5g19000	BTB-POZ and MATH domain 1 (BPM1)
N655960		SALK_133048C	At5g64950	MXK3.18, Mitochondrial transcription termination factor family protein
N662679		SALK_061675C	At4g25330	unknown protein
N654802		SALK_097961C	At1g06990	F10K1.29, GDSL-like Lipase/Acylhydrolase superfamily protein
N656048		SALK_147001C	At3g15650	MSJ11.7, alpha/beta-Hydrolases superfamily protein
N658232		SALK_050545C	At1g04290	F19P19.27, Thioesterase superfamily protein
N657883		SALK_016514C	At2g22830	squalene epoxidase 2 (SQE2)
