# Supplementary material for: Metastable Differentially Methylated Regions within Arabidopsis Inbred Populations Are Associated with Modified Expression of Non-Coding Transcripts
Source: PLoS One. 2012 Sep 20;7(9):e45242. doi: 10.1371/journal.pone.0045242 (PMC3447930; doi:10.1371/journal.pone.0045242)
Supplement: Table S3 — (XLSX) [file pone.0045242.s010.xlsx]

## Sheet: Sheet1
Supplementary Table 4
Name	Oligo sequence	Purpose
DBO368	ttgtggtttaatgtgtgttacc	AGO5 genotyping
DBO369	actgagagacaatccccaattctg	AGO5 genotyping
DBO372	atccacaacgtgggctagtcc	AGO5 genotyping, RTPCR
DBO373	agcatggctgttcaaatagaagtc	AGO5 genotyping, RTPCR
DBO371	aggtatctggcctgtagctctc	AGO5 genotyping
SALK_062912LP	tgacctgttttgtctcagcagaat	AGO5 genotyping
SALK_062912RP	tgagcaaatgttgttgttgtggaa	AGO5 genotyping
DBO137	cacttacaatctttccag	AGO8 genotyping
DBO119	cttggtggattgaattcagttttgg	AGO8 genotyping
DBO80	GTCATCATTATAATTACTAGTC	AGO8 genotyping
DBO136	caaaagactaaagcttcc	AGO8 genotyping
DBO132	gaatctcagtttaaccaag	AGO8 genotyping
DBO827	tctacatcctgcaaccaaatgg	SDE5 genotyping
DBO828	ccttctccacgagtctgtgtg	SDE5 genotyping
DBO829	ctttcaagtacctcagagtcc	SDE5 genotyping
DBO830	gaatcaagggaatgctcagcacg	SDE5 genotyping
DBO831	cagatgaaagaatattatggag	SDE5 genotyping
DBO832	ccagagaagtaaataagttgg	SDE5 genotyping
Lba1	tggttcacgtagtgggccatcg	genotyping
Lbb1	gcgtggaccgcttgctgcaact	genotyping
DBO709	TCTCGATGTAGTCAGTGGTGGAGCC	McrBC
AtS15	ACCAACGTGCTGTTGGCCCAGTGGTAAATC	McrBC
AtSN1F4	AAAATAAGTGGTGGTTGTACAAGC	McrBC
DBO986	cttgaagtcaataccggcatc	McrBC
DBO987	aggcttcatgggctttaatag	McrBC
DBO978	cgttaaagatctcaattaaacttc	McrBC
DBO1028	gaagaatctaatcggaactggtg	McrBC
DBO447	gcaaagtctggtttagatctcttttac	McrBC, RTPCR, northern probe
DBO448	cgtatatgatacgtggtcttcac	McrBC, RTPCR, northern probe
DBO547	gtccgttttaggcttaggaccg	McrBC, RTPCR, northern probe
DBO762	gaaaacatttctagcacaaagaaa	McrBC, RTPCR, northern probe
ACT2 FW	gccatccaagctgttctctc	McrBC, RTPCR
ACT2 REV	ccctcgtagattggcacagt	McrBC, RTPCR
DBO489	gtytytgtgygagataaataaagttyygaytttagatyggatttt	Bisulfite
DBO490	aaarrctccaccactaactacatcaaraattaatataatctattctttrctcc	Bisulfite
DBO600	tttttgtgtygattttttttagyyggyggyggytttttt	Bisulfite
DBO601	arrctttattaaaaarctttccttcttcttctacaatccaaataa	Bisulfite
JP1821	CAATATACRATCCAAAAAACARTTAAAATAATATCTTAA	Bisulfite
JP1822	GTTGTATAAGTTTAGTTTTAATTTTAYGGATYAGTATTAATTT	Bisulfite
DBO411	atttaayayaaaataaaattyagatattataatgg	Bisulfite
DBO412	aratatttrataacatttaattactacaaaattac	Bisulfite
DBO413	aaaaagtggaatyygtaaatatyttaagtttgatg	Bisulfite
DBO414	tattttcatattrtcaaaaaaacrtcttctttctc	Bisulfite
DBO637	gaggccctctcacggtgcc	RT-PCR
DBO758	gctgtatggacctgctccattttctcgc	RT-PCR
DBO487	gcgatgacagtgaaagcgatg	RT-PCR
DBO488	cacagaaggatctgataatcca	RT-PCR
DBO920	gacgtcatatcggaattctggag	RT-PCR
DBO882	atcagctctgaagcggtgaacgtcc	RT-PCR
DBO735	ttttggtgggaagaatttgtgtg	RT-PCR
DBO834	ttgttagtggtatctctataactc	RT-PCR
DBO708	catatggaaattaataggccaggccca	RT-PCR
DBO1067	aaaaggttatatagttcatcatc	RT-PCR
DBO1068	ggctgaaatcccaggaatcaacc	RT-PCR
DBO976	cttggcgagtaagttttatcg	RT-PCR
DMB175	CAGATCGATAGCAGCACCTTGG	RT-PCR
DMB176	GGAAATGGCATCGAAACGG	RT-PCR
DBO1069	catcgaggccaaagcttcc	RT-PCR
DBO1070	ggagatgccggtattgacttcaag	RT-PCR
DBO1008	CCTTAACCGGTCATCGAGGTCCTGTCTG	RT-PCR, transcript mapping
DBO1010	GATGCTCCGCAAGCTAAGGAGAGTCC	RT-PCR, transcript mapping
DBO712	gtggtagtataactggtagcagttccagggc	transcript mapping
DBO710	gtgaggttcgaagaagagcactctcttcac	transcript mapping
DBO714	gaaatccaccagatctgctgccgtc	transcript mapping
DBO713	gtccgttttaggcttaggaccgaaatagtg	transcript mapping
DBO728	tagccggcggcggctcctccttctttgtg	transcript mapping
DBO715	cgagagtcatagttccccattgtagatctacc	transcript mapping
DBO757	cttctcttggagctcttgcttatccttggtc	transcript mapping
DBO730	aatggataaatatggcgatggctgg	transcript mapping
DBO708	catatggaaattaataggccaggccca	transcript mapping
DBO709	tctcgatgtagtcagtggtggagcc	transcript mapping
DBO877	ggctaagccagtgggttagtttgcag	transcript mapping
B-ILAnested	ggttagtttgcagaagatgaagagtg	transcript mapping
DBO765	gctctctcgttcccgccctcag	northern probe
DBO766	ttctactaaaatatgatttacg	northern probe
AtREP2	GCGGGACGGGTTTGGCAGGACGTTACTTAAT	northern probe
Cluster55	ACCTTTGTGTTTTGTGATCTCCCATGTCAT	northern probe
Simplehat2	TGGGTTACCCATTTTGACACCCCTA	northern probe
mir172	ATGCAGCATCATCAAGATTCT	northern probe
tRNA Met	TCGAACTCTCGACCTCAGGAT	northern probe
U6	GCTAATCTTCTCTGTATCGTTCC	northern probe
sir255	TACGCTATGTTGGACTTAGAA	northern probe
tas3d7	TGGGGTCTTACAAGGTCAAGA	northern probe
miR166	GGGGAATGAAGCCTGGTCCGA	northern probe
DBO810	ggtgtaattcatctcgttg	northern probe
DBO901	ctttccttcttcttctacaatccaaatggttttcttt	northern probe
DBO843	ctgctgccgtcgtcgagagtcatagttc	northern probe
DBO900	ctaccaacgaacctccatctgagagaactatc	northern probe
